# Supplementary material for: Landscape structure influences natural pest suppression in a rice agroecosystem
Source: Sci Rep. 2023 Sep 21;13:15726. doi: 10.1038/s41598-023-41786-y (PMC10514064; doi:10.1038/s41598-023-41786-y)
Supplement: Supplementary file 2 — Supplementary Information 2. [file 41598_2023_41786_MOESM2_ESM.xlsx]

## Sheet: Sheet1
phenology	localization	year	Field	BPH	LBB	spiders	NE	Rainfall	1000Fallow	1000HN	1000Rice	1000Road	1000Urban	1000Water	700Fallow	700HN	700Rice	700Road	700Urban	700Water	500Fallow	500HN	500Rice	500Road	500Urban	500Water	200Fallow	200HN	200Rice	200Road	200Urban	200Water	1000SHDI	700SHDI	500SHDI	200SHDI	1000edd	700edd	500edd	200edd
heading	SE	2019	1_Tiarkhali	0	10.3333	15.6667	19.5	263	53.1763	24.2021	14.208	1.61238	3.26209	3.53921	52.4251	22.6615	14.4703	1.26553	4.56703	4.61056	55.5853	18.6936	14.3263	1.33152	4.48979	5.57347	40.1281	25.8739	23.1127	1.94518	0.673765	8.26634	1.252	1.2932	1.276	1.3711	2.67894	2.78484	2.8748	3.60638
max	SE	2019	1_Tiarkhali	0.5	18.3333	14	24.25	647	53.1763	24.2021	14.208	1.61238	3.26209	3.53921	52.4251	22.6615	14.4703	1.26553	4.56703	4.61056	55.5853	18.6936	14.3263	1.33152	4.48979	5.57347	40.1281	25.8739	23.1127	1.94518	0.673765	8.26634	1.252	1.2932	1.276	1.3711	2.67894	2.78484	2.8748	3.60638
mid	SE	2020	1_Tiarkhali	0.75	22.3333	21	32.5	647	53.1763	24.2021	14.208	1.61238	3.26209	3.53921	52.4251	22.6615	14.4703	1.26553	4.56703	4.61056	55.5853	18.6936	14.3263	1.33152	4.48979	5.57347	40.1281	25.8739	23.1127	1.94518	0.673765	8.26634	1.252	1.2932	1.276	1.3711	2.67894	2.78484	2.8748	3.60638
heading	NO	2019	10_Benapoleroad	8.5	1.75	18.25	20	67	59.8952	19.658	12.2343	2.65299	2.66968	2.88989	57.2075	20.0882	13.419	2.12949	4.0968	3.05893	47.5468	21.7248	18.1881	2.79471	6.09408	3.65148	74.2936	17.0186	0.923933	4.84437	2.18903	0.730518	1.242	1.2478	1.2234	1.1537	2.14454	2.33079	2.45101	3.14874
max	NO	2019	10_Benapoleroad	2	3.75	16.25	20	665	59.8952	19.658	12.2343	2.65299	2.66968	2.88989	57.2075	20.0882	13.419	2.12949	4.0968	3.05893	47.5468	21.7248	18.1881	2.79471	6.09408	3.65148	74.2936	17.0186	0.923933	4.84437	2.18903	0.730518	1.242	1.2478	1.2234	1.1537	2.14454	2.33079	2.45101	3.14874
mid	NO	2020	10_Benapoleroad	1	0	5.75	5.75	665	59.8952	19.658	12.2343	2.65299	2.66968	2.88989	57.2075	20.0882	13.419	2.12949	4.0968	3.05893	47.5468	21.7248	18.1881	2.79471	6.09408	3.65148	74.2936	17.0186	0.923933	4.84437	2.18903	0.730518	1.242	1.2478	1.2234	1.1537	2.14454	2.33079	2.45101	3.14874
heading	NO	2019	11_Chorgacha road	2.5	0.4	12	12.4	67	39.5734	22.6145	25.8954	1.60406	8.59351	1.71913	46.9087	20.6055	23.3271	1.7322	7.42652	0	49.3837	15.5297	28.8079	2.09916	4.17956	0	40.8189	4.93342	48.635	3.78871	1.82402	0	1.169	1.2571	1.3415	1.3524	3.03684	3.56482	4.27194	4.73627
max	NO	2019	11_Chorgacha road	0.75	4.4	13.4	17.8	665	39.5734	22.6145	25.8954	1.60406	8.59351	1.71913	46.9087	20.6055	23.3271	1.7322	7.42652	0	49.3837	15.5297	28.8079	2.09916	4.17956	0	40.8189	4.93342	48.635	3.78871	1.82402	0	1.169	1.2571	1.3415	1.3524	3.03684	3.56482	4.27194	4.73627
mid	NO	2020	11_Chorgacha road	0.75	2.8	5	7.8	665	39.5734	22.6145	25.8954	1.60406	8.59351	1.71913	46.9087	20.6055	23.3271	1.7322	7.42652	0	49.3837	15.5297	28.8079	2.09916	4.17956	0	40.8189	4.93342	48.635	3.78871	1.82402	0	1.169	1.2571	1.3415	1.3524	3.03684	3.56482	4.27194	4.73627
heading	SE	2019	2_Manikjhuri	0	14.3333	14	21.25	263	44.3395	30.2933	20.0507	0.467893	1.63498	3.21356	43.6715	28.1918	23.0171	0.146088	1.91029	3.06324	48.4595	25.2309	20.9918	0.205901	2.25562	2.85626	33.2076	40.3945	24.6744	0.49378	1.22978	0	1.282	1.1535	1.0676	1.3115	3.18839	3.72647	3.5859	5.89539
max	SE	2019	2_Manikjhuri	6.25	14.3333	17.3333	23.75	647	44.3395	30.2933	20.0507	0.467893	1.63498	3.21356	43.6715	28.1918	23.0171	0.146088	1.91029	3.06324	48.4595	25.2309	20.9918	0.205901	2.25562	2.85626	33.2076	40.3945	24.6744	0.49378	1.22978	0	1.282	1.1535	1.0676	1.3115	3.18839	3.72647	3.5859	5.89539
mid	SE	2020	2_Manikjhuri	0.25	19	15.3333	25.75	647	44.3395	30.2933	20.0507	0.467893	1.63498	3.21356	43.6715	28.1918	23.0171	0.146088	1.91029	3.06324	48.4595	25.2309	20.9918	0.205901	2.25562	2.85626	33.2076	40.3945	24.6744	0.49378	1.22978	0	1.282	1.1535	1.0676	1.3115	3.18839	3.72647	3.5859	5.89539
heading	SE	2019	3_Paikbari	1.5	23.6667	14.3333	28.5	263	60.7722	19.4057	7.96754	2.00988	1.51001	8.3347	54.1819	24.4429	8.7332	1.99128	1.98207	8.66867	45.5158	30.5775	9.68798	2.22738	2.13171	9.85961	42.6763	28.8531	19.1652	4.85171	1.54506	2.90865	1.108	1.2496	1.3548	1.1794	3.10422	3.82479	4.14819	3.39189
max	SE	2019	3_Paikbari	0.5	27	20	35.25	647	60.7722	19.4057	7.96754	2.00988	1.51001	8.3347	54.1819	24.4429	8.7332	1.99128	1.98207	8.66867	45.5158	30.5775	9.68798	2.22738	2.13171	9.85961	42.6763	28.8531	19.1652	4.85171	1.54506	2.90865	1.108	1.2496	1.3548	1.1794	3.10422	3.82479	4.14819	3.39189
mid	SE	2020	3_Paikbari	0.75	29.3333	24.3333	40.25	647	60.7722	19.4057	7.96754	2.00988	1.51001	8.3347	54.1819	24.4429	8.7332	1.99128	1.98207	8.66867	45.5158	30.5775	9.68798	2.22738	2.13171	9.85961	42.6763	28.8531	19.1652	4.85171	1.54506	2.90865	1.108	1.2496	1.3548	1.1794	3.10422	3.82479	4.14819	3.39189
heading	SE	2019	5_Hazipur1	0.5	29.6667	16	34.25	263	53.4507	23.1906	9.46587	2.37795	1.84559	9.66931	57.8442	24.348	11.3307	2.50315	2.09643	1.87743	61.6484	21.0114	12.7504	2.10894	2.20377	0.277106	25.7907	34.8945	32.3763	3.01901	3.91949	0	1.127	1.0447	1.0592	1.0724	2.53107	2.66391	2.80829	3.1869
max	SE	2019	5_Hazipur1	0.5	48.3333	17.6667	49.5	647	53.4507	23.1906	9.46587	2.37795	1.84559	9.66931	57.8442	24.348	11.3307	2.50315	2.09643	1.87743	61.6484	21.0114	12.7504	2.10894	2.20377	0.277106	25.7907	34.8945	32.3763	3.01901	3.91949	0	1.127	1.0447	1.0592	1.0724	2.53107	2.66391	2.80829	3.1869
mid	SE	2020	5_Hazipur1	0.75	49	23.3333	54.25	647	53.4507	23.1906	9.46587	2.37795	1.84559	9.66931	57.8442	24.348	11.3307	2.50315	2.09643	1.87743	61.6484	21.0114	12.7504	2.10894	2.20377	0.277106	25.7907	34.8945	32.3763	3.01901	3.91949	0	1.127	1.0447	1.0592	1.0724	2.53107	2.66391	2.80829	3.1869
heading	SE	2019	6_Hazipur2	0	19	13.3333	24.25	263	64.4895	18.141	7.91439	2.4613	1.79636	5.19749	54.5878	25.3842	9.67257	3.22968	2.47586	4.64989	47.4082	28.258	12.0611	3.56322	3.1835	5.52594	54.1969	11.472	27.99	2.93223	1.44961	1.95922	0.99	0.9968	0.992	0.7242	1.79546	2.01404	1.9824	1.73866
max	SE	2019	6_Hazipur2	0.5	26.3333	20	34.75	647	64.4895	18.141	7.91439	2.4613	1.79636	5.19749	54.5878	25.3842	9.67257	3.22968	2.47586	4.64989	47.4082	28.258	12.0611	3.56322	3.1835	5.52594	54.1969	11.472	27.99	2.93223	1.44961	1.95922	0.99	0.9968	0.992	0.7242	1.79546	2.01404	1.9824	1.73866
mid	SE	2020	6_Hazipur2	2.25	27.6667	20.3333	36	647	64.4895	18.141	7.91439	2.4613	1.79636	5.19749	54.5878	25.3842	9.67257	3.22968	2.47586	4.64989	47.4082	28.258	12.0611	3.56322	3.1835	5.52594	54.1969	11.472	27.99	2.93223	1.44961	1.95922	0.99	0.9968	0.992	0.7242	1.79546	2.01404	1.9824	1.73866
heading	NO	2019	7_Varashimla	19.75	0.5	13.5	14	67	9.80304	44.1994	41.301	1.45168	3.2449	0	6.32523	45.7228	44.0797	1.59669	2.27558	0	6.20057	41.0616	48.2008	2.12244	2.41451	0	12.0384	24.3108	58.8851	4.30863	0.457108	0	1.038	0.9817	0.812	0.3037	1.85875	2.05672	2.36172	1.34111
max	NO	2019	7_Varashimla	5	4.5	12.75	17.25	665	9.80304	44.1994	41.301	1.45168	3.2449	0	6.32523	45.7228	44.0797	1.59669	2.27558	0	6.20057	41.0616	48.2008	2.12244	2.41451	0	12.0384	24.3108	58.8851	4.30863	0.457108	0	1.038	0.9817	0.812	0.3037	1.85875	2.05672	2.36172	1.34111
mid	NO	2020	7_Varashimla	0.75	2.5	6	8.5	665	9.80304	44.1994	41.301	1.45168	3.2449	0	6.32523	45.7228	44.0797	1.59669	2.27558	0	6.20057	41.0616	48.2008	2.12244	2.41451	0	12.0384	24.3108	58.8851	4.30863	0.457108	0	1.038	0.9817	0.812	0.3037	1.85875	2.05672	2.36172	1.34111
heading	NO	2019	8_Muthrapur	18.75	0.6	18.6	19.2	67	3.0615	39.2301	52.4892	2.12918	3.08998	0	3.35363	38.004	53.6962	2.46863	2.47752	0	3.23589	33.3369	57.875	2.89583	2.6564	0	0	19.9433	75.0144	2.93349	2.10882	0	1.18	1.2312	1.3865	0.8319	1.57087	1.66031	1.91932	1.74099
max	NO	2019	8_Muthrapur	2	2.2	14.8	17	665	3.0615	39.2301	52.4892	2.12918	3.08998	0	3.35363	38.004	53.6962	2.46863	2.47752	0	3.23589	33.3369	57.875	2.89583	2.6564	0	0	19.9433	75.0144	2.93349	2.10882	0	1.18	1.2312	1.3865	0.8319	1.57087	1.66031	1.91932	1.74099
mid	NO	2020	8_Muthrapur	10	0.2	5.6	5.8	665	3.0615	39.2301	52.4892	2.12918	3.08998	0	3.35363	38.004	53.6962	2.46863	2.47752	0	3.23589	33.3369	57.875	2.89583	2.6564	0	0	19.9433	75.0144	2.93349	2.10882	0	1.18	1.2312	1.3865	0.8319	1.57087	1.66031	1.91932	1.74099
heading	NO	2019	9_Manikhar	18.8	0.6	13.4	14	67	5.71339	22.4374	64.8117	1.41735	3.47012	2.15007	5.33654	16.9797	70.2068	1.88728	3.19299	2.39669	1.31017	15.2694	76.4519	2.00992	2.0142	2.94447	0	4.05824	92.9096	3.0322	0	0	1.4	1.2824	1.2103	1.0618	1.91526	1.7935	1.48623	1.41255
max	NO	2019	9_Manikhar	7.5	1.4	10.4	11.8	665	5.71339	22.4374	64.8117	1.41735	3.47012	2.15007	5.33654	16.9797	70.2068	1.88728	3.19299	2.39669	1.31017	15.2694	76.4519	2.00992	2.0142	2.94447	0	4.05824	92.9096	3.0322	0	0	1.4	1.2824	1.2103	1.0618	1.91526	1.7935	1.48623	1.41255
mid	NO	2020	9_Manikhar	10	0.8	4.2	5	665	5.71339	22.4374	64.8117	1.41735	3.47012	2.15007	5.33654	16.9797	70.2068	1.88728	3.19299	2.39669	1.31017	15.2694	76.4519	2.00992	2.0142	2.94447	0	4.05824	92.9096	3.0322	0	0	1.4	1.2824	1.2103	1.0618	1.91526	1.7935	1.48623	1.41255
heading	SE	2020	1_Tiarkhali	73	34.3333	20.6667	41.25	1305	53.1763	24.2021	14.208	1.61238	3.26209	3.53921	52.4251	22.6615	14.4703	1.26553	4.56703	4.61056	55.5853	18.6936	14.3263	1.33152	4.48979	5.57347	40.1281	25.8739	23.1127	1.94518	0.673765	8.26634	1.252	1.2932	1.276	1.3711	2.67894	2.78484	2.8748	3.60638
max	SE	2020	1_Tiarkhali	24.75	18.3333	16.6667	26.25	441	53.1763	24.2021	14.208	1.61238	3.26209	3.53921	52.4251	22.6615	14.4703	1.26553	4.56703	4.61056	55.5853	18.6936	14.3263	1.33152	4.48979	5.57347	40.1281	25.8739	23.1127	1.94518	0.673765	8.26634	1.252	1.2932	1.276	1.3711	2.67894	2.78484	2.8748	3.60638
mid	SE	2019	1_Tiarkhali	10	7.66667	6.33333	10.5	441	53.1763	24.2021	14.208	1.61238	3.26209	3.53921	52.4251	22.6615	14.4703	1.26553	4.56703	4.61056	55.5853	18.6936	14.3263	1.33152	4.48979	5.57347	40.1281	25.8739	23.1127	1.94518	0.673765	8.26634	1.252	1.2932	1.276	1.3711	2.67894	2.78484	2.8748	3.60638
heading	NO	2020	10_Benapole road	8.5	1	4	3.75	1098	59.8952	19.658	12.2343	2.65299	2.66968	2.88989	57.2075	20.0882	13.419	2.12949	4.0968	3.05893	47.5468	21.7248	18.1881	2.79471	6.09408	3.65148	74.2936	17.0186	0.923933	4.84437	2.18903	0.730518	1.242	1.2478	1.2234	1.1537	2.14454	2.33079	2.45101	3.14874
max	NO	2020	10_Benapole road	1.25	1	2	2.25	248	59.8952	19.658	12.2343	2.65299	2.66968	2.88989	57.2075	20.0882	13.419	2.12949	4.0968	3.05893	47.5468	21.7248	18.1881	2.79471	6.09408	3.65148	74.2936	17.0186	0.923933	4.84437	2.18903	0.730518	1.242	1.2478	1.2234	1.1537	2.14454	2.33079	2.45101	3.14874
mid	NO	2019	10_Benapole road	10	2.33333	3.66667	4.5	248	59.8952	19.658	12.2343	2.65299	2.66968	2.88989	57.2075	20.0882	13.419	2.12949	4.0968	3.05893	47.5468	21.7248	18.1881	2.79471	6.09408	3.65148	74.2936	17.0186	0.923933	4.84437	2.18903	0.730518	1.242	1.2478	1.2234	1.1537	2.14454	2.33079	2.45101	3.14874
heading	NO	2020	11_Chorgacha road	0	2.66667	4	5	1098	39.5734	22.6145	25.8954	1.60406	8.59351	1.71913	46.9087	20.6055	23.3271	1.7322	7.42652	0	49.3837	15.5297	28.8079	2.09916	4.17956	0	40.8189	4.93342	48.635	3.78871	1.82402	0	1.169	1.2571	1.3415	1.3524	3.03684	3.56482	4.27194	4.73627
max	NO	2020	11_Chorgacha road	0.75	0.333333	4.66667	3.75	248	39.5734	22.6145	25.8954	1.60406	8.59351	1.71913	46.9087	20.6055	23.3271	1.7322	7.42652	0	49.3837	15.5297	28.8079	2.09916	4.17956	0	40.8189	4.93342	48.635	3.78871	1.82402	0	1.169	1.2571	1.3415	1.3524	3.03684	3.56482	4.27194	4.73627
mid	NO	2019	11_Chorgacha road	10	3.33333	4.33333	5.75	248	39.5734	22.6145	25.8954	1.60406	8.59351	1.71913	46.9087	20.6055	23.3271	1.7322	7.42652	0	49.3837	15.5297	28.8079	2.09916	4.17956	0	40.8189	4.93342	48.635	3.78871	1.82402	0	1.169	1.2571	1.3415	1.3524	3.03684	3.56482	4.27194	4.73627
heading	SE	2020	2_Manikjhuri	36.25	21	21.3333	31.75	1305	44.3395	30.2933	20.0507	0.467893	1.63498	3.21356	43.6715	28.1918	23.0171	0.146088	1.91029	3.06324	48.4595	25.2309	20.9918	0.205901	2.25562	2.85626	33.2076	40.3945	24.6744	0.49378	1.22978	0	1.282	1.1535	1.0676	1.3115	3.18839	3.72647	3.5859	5.89539
max	SE	2020	2_Manikjhuri	29.25	19.3333	14	25	441	44.3395	30.2933	20.0507	0.467893	1.63498	3.21356	43.6715	28.1918	23.0171	0.146088	1.91029	3.06324	48.4595	25.2309	20.9918	0.205901	2.25562	2.85626	33.2076	40.3945	24.6744	0.49378	1.22978	0	1.282	1.1535	1.0676	1.3115	3.18839	3.72647	3.5859	5.89539
mid	SE	2019	2_Manikjhuri	10	13.6667	6.66667	15.25	441	44.3395	30.2933	20.0507	0.467893	1.63498	3.21356	43.6715	28.1918	23.0171	0.146088	1.91029	3.06324	48.4595	25.2309	20.9918	0.205901	2.25562	2.85626	33.2076	40.3945	24.6744	0.49378	1.22978	0	1.282	1.1535	1.0676	1.3115	3.18839	3.72647	3.5859	5.89539
heading	SE	2020	3_Paikbari	48.5	21.3333	20.6667	31.5	1305	60.7722	19.4057	7.96754	2.00988	1.51001	8.3347	54.1819	24.4429	8.7332	1.99128	1.98207	8.66867	45.5158	30.5775	9.68798	2.22738	2.13171	9.85961	42.6763	28.8531	19.1652	4.85171	1.54506	2.90865	1.108	1.2496	1.3548	1.1794	3.10422	3.82479	4.14819	3.39189
max	SE	2020	3_Paikbari	25.5	27.3333	9.66667	27.75	441	60.7722	19.4057	7.96754	2.00988	1.51001	8.3347	54.1819	24.4429	8.7332	1.99128	1.98207	8.66867	45.5158	30.5775	9.68798	2.22738	2.13171	9.85961	42.6763	28.8531	19.1652	4.85171	1.54506	2.90865	1.108	1.2496	1.3548	1.1794	3.10422	3.82479	4.14819	3.39189
mid	SE	2019	3_Paikbari	10	11.6667	5.66667	13	441	60.7722	19.4057	7.96754	2.00988	1.51001	8.3347	54.1819	24.4429	8.7332	1.99128	1.98207	8.66867	45.5158	30.5775	9.68798	2.22738	2.13171	9.85961	42.6763	28.8531	19.1652	4.85171	1.54506	2.90865	1.108	1.2496	1.3548	1.1794	3.10422	3.82479	4.14819	3.39189
heading	SE	2020	5_Hazipur1	37.25	19.3333	11	22.75	1305	53.4507	23.1906	9.46587	2.37795	1.84559	9.66931	57.8442	24.348	11.3307	2.50315	2.09643	1.87743	61.6484	21.0114	12.7504	2.10894	2.20377	0.277106	25.7907	34.8945	32.3763	3.01901	3.91949	0	1.127	1.0447	1.0592	1.0724	2.53107	2.66391	2.80829	3.1869
max	SE	2020	5_Hazipur1	24	24	7.33333	23.5	441	53.4507	23.1906	9.46587	2.37795	1.84559	9.66931	57.8442	24.348	11.3307	2.50315	2.09643	1.87743	61.6484	21.0114	12.7504	2.10894	2.20377	0.277106	25.7907	34.8945	32.3763	3.01901	3.91949	0	1.127	1.0447	1.0592	1.0724	2.53107	2.66391	2.80829	3.1869
mid	SE	2019	5_Hazipur1	10	13.3333	9.66667	17.25	441	53.4507	23.1906	9.46587	2.37795	1.84559	9.66931	57.8442	24.348	11.3307	2.50315	2.09643	1.87743	61.6484	21.0114	12.7504	2.10894	2.20377	0.277106	25.7907	34.8945	32.3763	3.01901	3.91949	0	1.127	1.0447	1.0592	1.0724	2.53107	2.66391	2.80829	3.1869
heading	SE	2020	6_Hazipur2	28.75	33.6667	11.6667	34	1305	64.4895	18.141	7.91439	2.4613	1.79636	5.19749	54.5878	25.3842	9.67257	3.22968	2.47586	4.64989	47.4082	28.258	12.0611	3.56322	3.1835	5.52594	54.1969	11.472	27.99	2.93223	1.44961	1.95922	0.99	0.9968	0.992	0.7242	1.79546	2.01404	1.9824	1.73866
max	SE	2020	6_Hazipur2	18	19.3333	8.66667	21	441	64.4895	18.141	7.91439	2.4613	1.79636	5.19749	54.5878	25.3842	9.67257	3.22968	2.47586	4.64989	47.4082	28.258	12.0611	3.56322	3.1835	5.52594	54.1969	11.472	27.99	2.93223	1.44961	1.95922	0.99	0.9968	0.992	0.7242	1.79546	2.01404	1.9824	1.73866
mid	SE	2019	6_Hazipur2	10	17.6667	5	17	441	64.4895	18.141	7.91439	2.4613	1.79636	5.19749	54.5878	25.3842	9.67257	3.22968	2.47586	4.64989	47.4082	28.258	12.0611	3.56322	3.1835	5.52594	54.1969	11.472	27.99	2.93223	1.44961	1.95922	0.99	0.9968	0.992	0.7242	1.79546	2.01404	1.9824	1.73866
heading	NO	2020	7_Varashimla	11.75	1.33333	3.33333	3.5	1098	9.80304	44.1994	41.301	1.45168	3.2449	0	6.32523	45.7228	44.0797	1.59669	2.27558	0	6.20057	41.0616	48.2008	2.12244	2.41451	0	12.0384	24.3108	58.8851	4.30863	0.457108	0	1.038	0.9817	0.812	0.3037	1.85875	2.05672	2.36172	1.34111
max	NO	2020	7_Varashimla	2.5	1.66667	3.66667	4	248	9.80304	44.1994	41.301	1.45168	3.2449	0	6.32523	45.7228	44.0797	1.59669	2.27558	0	6.20057	41.0616	48.2008	2.12244	2.41451	0	12.0384	24.3108	58.8851	4.30863	0.457108	0	1.038	0.9817	0.812	0.3037	1.85875	2.05672	2.36172	1.34111
mid	NO	2019	7_Varashimla	10	0.666667	8.33333	6.75	248	9.80304	44.1994	41.301	1.45168	3.2449	0	6.32523	45.7228	44.0797	1.59669	2.27558	0	6.20057	41.0616	48.2008	2.12244	2.41451	0	12.0384	24.3108	58.8851	4.30863	0.457108	0	1.038	0.9817	0.812	0.3037	1.85875	2.05672	2.36172	1.34111
heading	NO	2020	8_Muthrapur	21	2	3.66667	4.25	1098	3.0615	39.2301	52.4892	2.12918	3.08998	0	3.35363	38.004	53.6962	2.46863	2.47752	0	3.23589	33.3369	57.875	2.89583	2.6564	0	0	19.9433	75.0144	2.93349	2.10882	0	1.18	1.2312	1.3865	0.8319	1.57087	1.66031	1.91932	1.74099
max	NO	2020	8_Muthrapur	2	1.33333	4	4	248	3.0615	39.2301	52.4892	2.12918	3.08998	0	3.35363	38.004	53.6962	2.46863	2.47752	0	3.23589	33.3369	57.875	2.89583	2.6564	0	0	19.9433	75.0144	2.93349	2.10882	0	1.18	1.2312	1.3865	0.8319	1.57087	1.66031	1.91932	1.74099
mid	NO	2019	8_Muthrapur		2.33333	6.33333	6.5	248	3.0615	39.2301	52.4892	2.12918	3.08998	0	3.35363	38.004	53.6962	2.46863	2.47752	0	3.23589	33.3369	57.875	2.89583	2.6564	0	0	19.9433	75.0144	2.93349	2.10882	0	1.18	1.2312	1.3865	0.8319	1.57087	1.66031	1.91932	1.74099
heading	NO	2020	9_Manikhar	10	2.66667	4	5	1098	5.71339	22.4374	64.8117	1.41735	3.47012	2.15007	5.33654	16.9797	70.2068	1.88728	3.19299	2.39669	1.31017	15.2694	76.4519	2.00992	2.0142	2.94447	0	4.05824	92.9096	3.0322	0	0	1.4	0.6771	0.6471	0.5926	1.91526	0.066779	0.044122	0.02375
max	NO	2020	9_Manikhar	3	1	2.33333	2.5	248	5.71339	22.4374	64.8117	1.41735	3.47012	2.15007	5.33654	16.9797	70.2068	1.88728	3.19299	2.39669	1.31017	15.2694	76.4519	2.00992	2.0142	2.94447	0	4.05824	92.9096	3.0322	0	0	1.4	1.2824	1.2103	1.0618	1.91526	1.7935	1.48623	1.41255
mid	NO	2019	9_Manikhar	10	1	4	3.75	248	5.71339	22.4374	64.8117	1.41735	3.47012	2.15007	5.33654	16.9797	70.2068	1.88728	3.19299	2.39669	1.31017	15.2694	76.4519	2.00992	2.0142	2.94447	0	4.05824	92.9096	3.0322	0	0	1.4	1.2824	1.2103	1.0618	1.91526	1.7935	1.48623	1.41255
